# Supplementary material for: Optimal Use of Drain Tubes for DIEP Flap Breast Reconstruction: Comprehensive Review
Source: J Clin Med. 2024 Nov 1;13(21):6586. doi: 10.3390/jcm13216586 (PMC11547150; doi:10.3390/jcm13216586)
Supplement: Supplementary file 1 [file jcm-13-06586-s001.zip]

Archive with 1 entries (1 files):
- jcm-3260758-supplementary.pdf
